# Supplementary material for: Bird conservation would complement landslide prevention in the Central Andes of Colombia
Source: PeerJ. 2015 Feb 19;3:e779. doi: 10.7717/peerj.779 (PMC4338772; doi:10.7717/peerj.779)
Supplement: Supplemental Information 2 — This table shows the landslide presence and absence points, and their associated values for the input layers of the landslide suceptibility model. [file peerj-03-779-s002.xlsx]

## Sheet: Sheet1
Landslide presence	Slope Index	Forest Index	Stream Prox Index	Aspect Index
1	10	10	0	0
1	10	10	0	0
1	10	10	0	0
1	10	10	0	0
1	10	10	0	0
1	10	10	0	0
1	10	10	0	0
1	10	10	0	0
1	20	10	0	0
1	20	10	0	0
1	20	10	0	0
1	20	10	0	0
1	20	10	0	0
1	20	30	0	0
1	20	30	10	0
1	0	10	20	0
1	10	10	20	0
1	20	10	20	0
1	20	10	20	0
1	20	10	20	0
1	20	10	20	0
1	30	10	20	0
1	10	30	20	0
1	0	10	0	5
1	10	10	0	5
1	10	10	0	5
1	10	10	0	5
1	10	10	0	5
1	10	10	0	5
1	20	10	0	5
1	20	10	0	5
1	20	10	0	5
1	30	10	0	5
1	10	30	0	5
1	20	30	0	5
1	20	30	0	5
1	20	10	10	5
1	20	10	10	5
1	20	10	10	5
1	20	30	10	5
1	10	10	20	5
1	20	10	20	5
1	20	10	20	5
1	20	10	20	5
1	20	10	20	5
1	10	30	20	5
1	10	30	20	5
1	20	30	20	5
1	30	30	20	5
1	10	10	0	10
1	10	10	0	10
1	10	10	0	10
1	20	10	0	10
1	20	10	0	10
1	20	10	0	10
1	20	10	0	10
1	20	10	0	10
1	10	30	0	10
1	20	30	0	10
1	10	10	10	10
1	10	30	10	10
1	20	30	10	10
1	10	10	20	10
1	10	10	20	10
1	10	10	20	10
1	20	10	20	10
1	20	10	20	10
1	10	30	20	10
0	10	30	0	0
0	20	30	0	10
0	10	30	0	5
0	10	30	0	0
0	0	30	0	0
0	0	30	0	10
0	10	30	0	5
0	10	10	0	0
0	10	10	0	0
0	0	10	0	5
0	20	10	0	0
0	10	10	0	10
0	30	10	0	10
0	10	10	0	5
0	30	10	0	10
0	0	10	0	10
0	10	30	0	5
0	10	10	0	5
0	10	10	0	5
0	10	10	0	10
0	0	10	0	10
0	20	10	0	10
0	10	10	0	0
0	20	10	0	0
0	10	10	0	0
0	20	10	0	0
0	20	10	0	5
0	20	10	0	5
0	10	10	0	10
